# Supplementary material for: A fourth dose of the inactivated SARS-CoV-2 vaccine redistributes humoral immunity to the N-terminal domain
Source: Nat Commun. 2022 Nov 11;13:6866. doi: 10.1038/s41467-022-34633-7 (PMC9651894; doi:10.1038/s41467-022-34633-7)
Supplement: Supplementary file 3 — Source Data [file 41467_2022_34633_MOESM3_ESM.xlsx]

## Sheet: fig1a
	WT																																							Omicron
2nd 4wks	25.0035	10.5439	32.961	10.7895	43.3511	10	45.6037	10	20.9894	23.6592	39.8107	27.8612	28.3792	26.1216	10	20.9411	28.5102	16.9824	15.2055	70.3072	10	21.7771	27.227	36.4754	20.797	18.281	45.4988	14.0929	22.1309	22.4905	18.9234	17.9061	18.7068	20.7014	15.7761	38.9942	28.5759	33.4195		15.9221	10	10.1391	10	10	15.5955	11.4815	10	11.1686	11.4025
3rd 2wks	2280.34	1967.89	553.35	243.781	893.306	352.371	1153.45	1339.68	2831.39	1361.44	769.13	8356.03	3288.52	1109.17	2228.43	3784.43	628.058	2779.71	5847.9	722.77	13122	1253.14	14288.9	16519.6	32508.7	14859.4	5902.01	11508	51641.6	6531.31	33728.7	13091.8	11885	12852.9	19142.6	12246.2	70307.2	4775.29		51.1682	47.2063	171.396	415.911	93.9723	172.584	165.196	172.584	46.7735	44.7713
3rd 26wks	458.142	199.986	139.959	186.638	504.661	568.853	159.588	209.894	497.737	2108.63	717.794	824.138	292.415	297.167	95.9401	475.335	489.779	554.626	204.174	55.335	343.558	1927.53	1011.58	680.769	356.451	285.759	558.47	714.496	3250.87	2930.89	442.588	1651.96	2754.23	3311.31	591.562	6208.69	2142.89	8165.82		21.4783	114.288	81.2831	136.458	236.592	331.894	25.8821	95.9401	193.642	93.1108
4th 2wks	19952.6	9397.23	43052.7	8590.14	1485.94	17538.8	12618.3	69183.1	19098.5	35892.2	23988.3	11350.1	11246	54450.3	8729.71	28774	16481.6	9354.06	18407.7	14092.9	5821.03	6194.41	32961	5610.48	5105.05	10232.9	7498.94	3198.89	2218.2	8511.38	1438.8	8609.94	4852.89	54575.8	7430.19	12942	23713.7	26424.1		311.172	691.831	440.555	2964.83	164.816	801.678	52.36	216.77	46.3447	159.588
[truncated: 28 more columns]

## Sheet: fig1b
log(3rd 2wks)	log(4th 2wks/3rd 2wks)
3.358	0.942
3.294	0.679
2.743	1.891
2.387	1.547
2.951	0.221
2.547	1.697
3.062	1.039
3.127	1.713
3.452	0.829
3.134	1.421
2.886	1.494
3.922	0.133
3.517	0.534
3.045	1.691
3.348	0.593
3.578	0.881
2.798	1.419
3.444	0.527
3.767	0.498
2.859	1.29
4.118	-0.353
3.098	0.694
4.155	0.363
4.218	-0.469
4.512	-0.804
4.172	-0.162
3.771	0.104
4.061	-0.556
4.713	-1.367
3.815	0.115
4.528	-1.37
4.117	-0.182
4.075	-0.389
4.109	0.628
4.282	-0.411
4.088	0.024
4.847	-0.472
3.679	0.743

## Sheet: fig1c
3rd 2wks	4th 2wks
70307.2	23713.7
51641.6	2218.2
33728.7	1438.8
32508.7	5105.05
19142.6	7430.19
16519.6	5610.48
14859.4	10232.9
14288.9	32961
13122	5821.03

## Sheet: fig1d
3rd 2wks	4th 2wks
1153.45	12618.3
1109.17	54450.3
893.306	1485.94
769.13	23988.3
722.77	14092.9
628.058	16481.6
553.35	43052.7
352.371	17538.8
243.781	8590.14

## Sheet: fig1e
3rd 2wks	4th 2wks
2280.34	19952.6
1967.89	9397.23
553.35	43052.7
243.781	8590.14
893.306	1485.94
352.371	17538.8
1153.45	12618.3
1339.68	69183.1
2831.39	19098.5
1361.44	35892.2
769.13	23988.3
8356.03	11350.1
3288.52	11246
1109.17	54450.3
2228.43	8729.71
3784.43	28774
628.058	16481.6
2779.71	9354.06
5847.9	18407.7
722.77	14092.9
13122	5821.03
1253.14	6194.41
14288.9	32961
16519.6	5610.48
32508.7	5105.05
14859.4	10232.9
5902.01	7498.94
11508	3198.89
51641.6	2218.2
6531.31	8511.38
33728.7	1438.8
13091.8	8609.94
11885	4852.89
12852.9	54575.8
19142.6	7430.19
12246.2	12942
70307.2	23713.7
4775.29	26424.1

## Sheet: fig1f
3rd 2wks	4th 2wks
51.1682	311.172
47.2063	691.831
171.396	440.555
415.911	2964.83
93.9723	164.816
172.584	801.678
165.196	52.36
172.584	216.77
46.7735	46.3447
44.7713	159.588
46.9894	717.794
102.802	56.6239
161.808	286.418
57.8096	359.749
135.207	132.434
112.202	177.419
47.4242	369.828
19.4089	2027.68
258.226	470.977
110.154	591.562
774.462	170.216
222.331	315.5
769.13	451.856
485.288	219.28
1548.82	124.738
349.14	703.072
384.592	177.011
1059.25	50.0035
425.598	126.183
473.151	502.343
2546.83	160.694
2558.59	583.445
331.894	623.735
101.391	114.815
251.768	357.273
612.35	557.186
137.088	1358.31
1896.71	183.654

## Sheet: fig1g
WT	Omicron
3.358	1.709
3.294	1.674
2.743	2.234
2.387	2.619
2.951	1.973
2.547	2.237
3.062	2.218
3.127	2.237
3.452	1.67
3.134	1.651
2.886	1.672
3.922	2.012
3.517	2.209
3.045	1.762
3.348	2.131
3.578	2.05
2.798	1.676
3.444	1.288
3.767	2.412
2.859	2.042
4.118	2.889
3.098	2.347
4.155	2.886
4.218	2.686
4.512	3.19
4.172	2.543
3.771	2.585
4.061	3.025
4.713	2.629
3.815	2.675
4.528	3.406
4.117	3.408
4.075	2.521
4.109	2.006
4.282	2.401
4.088	2.787
4.847	2.137
3.679	3.278

## Sheet: fig1h
WT	Omicron
2.661	1.332
2.301	2.058
2.146	1.91
2.271	2.135
2.703	2.374
2.755	2.521
2.203	1.413
2.322	1.982
2.697	2.287
3.324	1.969
2.856	1.679
2.916	2.055
2.466	1.943
2.473	2.027
1.982	2.185
2.677	1.995
2.69	1.678
2.744	2.596
2.31	1.867
1.743	1.87
2.536	1.968
3.285	2.22
3.005	1.704
2.833	2.137
2.552	2.035
2.456	1.704
2.747	1.438
2.854	2.033
3.512	2.268
3.467	1.763
2.646	1.826
3.218	2.069
3.44	2.338
3.52	2.171
2.772	2.099
3.793	2.118
3.331	2.337
3.912	2.134

## Sheet: fig1i
WT	Omicron
4.3	2.493
3.973	2.84
4.634	2.644
3.934	3.472
3.172	2.217
4.244	2.904
4.101	1.719
4.84	2.336
4.281	1.666
4.555	2.203
4.38	2.856
4.055	1.753
4.051	2.457
4.736	2.556
3.941	2.122
4.459	2.249
4.217	2.568
3.971	3.307
4.265	2.673
4.149	2.772
3.765	2.231
3.792	2.499
4.518	2.655
3.749	2.341
3.708	2.096
4.01	2.847
3.875	2.248
3.505	1.699
3.346	2.101
3.93	2.701
3.158	2.206
3.935	2.766
3.686	2.795
4.737	2.06
3.871	2.553
4.112	2.746
4.375	3.133
4.422	2.264

## Sheet: fig2a
S	3rd 2wks	40960	10240	40960	10240	40960	40960	40960	10240	163840	40960	10240	10240	10240	163840	40960	10240	40960	10240	40960	10240	10240	40960	40960	10240	40960	10240	163840	40960	10240	40960	10240	40960	40960	40960	40960	40960	40960	10240
	3rd 26wks	10240	10240	10240	10240	40960	40960	10240	10240	40960	10240	10240	10240	40960	10240	40960	40960	10240	10240	10240	10240	10240	10240	10240	10240	10240	2560	10240	10240	10240	40960	2560	10240	163840	10240	40960	10240	40960	10240
	4th 2wks	10240	2560	2560	10240	40960	40960	40960	10240	10240	10240	10240	40960	2560	10240	40960	40960	40960	10240	2560	10240	10240	40960	10240	10240	163840	2560	40960	10240	10240	40960	10240	40960	10240	10240	10240	2560	40960	10240
S-O	3rd 2wks	40960	10240	10240	10240	10240	10240	40960	10240	10240	10240	10240	40960	10240	10240	10240	10240	40960	10240	10240	10240	10240	10240	40960	10240	40960	10240	163840	10240	10240	40960	10240	10240	10240	10240	40960	40960	10240	10240
	3rd 26wks	2560	10240	10240	10240	10240	163840	10240	10240	10240	2560	10240	10240	10240	2560	10240	40960	10240	10240	10240	10240	10240	10240	10240	10240	10240	10240	10240	10240	10240	10240	2560	10240	40960	10240	40960	10240	40960	10240
	4th 2wks	10240	10240	2560	2560	10240	10240	40960	2560	10240	10240	10240	10240	2560	10240	2560	40960	10240	10240	10240	2560	10240	10240	10240	10240	10240	640	40960	40960	10240	40960	10240	40960	10240	10240	10240	2560	40960	40960
NP	3rd 2wks	10240	10240	10240	10240	40960	10240	10240	10240	40960	40960	10240	2560	10240	10240	2560	2560	10240	10240	40960	40960	40960	40960	40960	10240	10240	10240	40960	40960	10240	40960	10240	40960	10240	40960	40960	40960	40960	10240
	3rd 26wks	10240	10240	10240	10240	40960	10240	40960	10240	40960	40960	10240	10240	10240	10240	10240	10240	10240	2560	40960	40960	40960	40960	10240	10240	2560	2560	10240	2560	10240	40960	2560	10240	10240	10240	163840	40960	40960	10240
	4th 2wks	40960	10240	40960	40960	163840	163840	163840	10240	40960	40960	10240	2560	10240	40960	655360	40960	655360	2560	10240	40960	40960	163840	10240	2560	163840	2560	163840	40960	163840	40960	10240	163840	40960	40960	163840	10240	163840	40960
E	3rd 2wks	2560	640	640	640	640	160	640	640	2560	160	640	640	640	640	160	640	160	640	2560	640	160	2560	2560	640	10240	2560	2560	2560	2560	10240	2560	2560	640	640	2560	2560	2560	2560
	3rd 26wks	2560	10240	2560	640	2560	640	2560	2560	2560	640	2560	2560	2560	2560	640	10240	640	2560	10240	2560	2560	2560	2560	2560	40960	2560	2560	2560	2560	2560	2560	640	640	2560	2560	2560	2560	640
	4th 2wks	2560	10240	2560	640	2560	640	2560	2560	640	2560	2560	2560	10240	2560	2560	10240	2560	10240	10240	2560	2560	640	640	640	10240	640	640	2560	2560	2560	2560	2560	640	640	2560	2560	2560	2560
	Bar	160	640	2560	10240	40960	163840	655360

[truncated: 37 more sheets: fig2b, fig2c, fig2d, fig2e, fig2f, fig2g, fig3a, fig3b, fig3d, fig3e, fig4a, fig4b, fig4c, fig4d, fig4e, fig5a, fig5b, fig5e, fig5f, fig5g …]
